# Supplementary material for: Biochemical Effects of Natural and Nanoparticle Fish and Algal Oils in Gilt Pregnancy Diets on Base Excision Repair Enzymes in Newborn Piglets—Socioeconomic Implications for Regional Pig Farming—Preliminary Results
Source: Int J Mol Sci. 2025 Nov 2;26(21):10676. doi: 10.3390/ijms262110676 (PMC12608807; doi:10.3390/ijms262110676)
Supplement: Supplementary file 1 [file ijms-26-10676-s001.zip]

Archive with 1 entries (1 files):
- ijms-3922014-supplementary.pdf
